# Supplementary material for: Silver Nanoparticles Functionalized with Polymeric Substances to Reduce the Growth of Planktonic and Biofilm Opportunistic Pathogens
Source: Int J Mol Sci. 2025 Apr 22;26(9):3930. doi: 10.3390/ijms26093930 (PMC12071338; doi:10.3390/ijms26093930)
Supplement: Supplementary file 1 [file ijms-26-03930-s001.zip]

Archive with 1 entries (1 files):
- ijms-3570729-supplementary.pdf
